# Supplementary material for: Design of a Lab-On-Chip for Cancer Cell Detection through Impedance and Photoelectrochemical Response Analysis
Source: Biosensors (Basel). 2022 Jun 13;12(6):405. doi: 10.3390/bios12060405 (PMC9221223; doi:10.3390/bios12060405)
Supplement: Supplementary file 1 [file biosensors-12-00405-s001.zip]

Archive with 1 entries (1 files):
- biosensors-1732731-supplementary.pdf
